# Supplementary material for: Effects of the degree of freedom and assistance characteristics of powered ankle-foot orthoses on gait stability
Source: PLoS One. 2020 Nov 10;15(11):e0242000. doi: 10.1371/journal.pone.0242000 (PMC7654833; doi:10.1371/journal.pone.0242000)
Supplement: S1 Dataset — This file contains all relative result data during experiments with the participants, which consists of sheets named “Stabilogram,” “Eversion angle,” “Average positive power,” “Average center of pressure,” and “Correlation coefficient.”. Mean and standard deviation of Table 2 was calculated based on the data of this file and graph data of Figs 4 and 6–8 is also included. (ZIP) [file pone.0242000.s001.zip › S1 Dataset.xlsx]

## Sheet: Stabilogram
	Avg.	8.05474	8.30595	8.5826	8.75396	7.3393	7.04254	6.63792	7.51033	7.03664	6.95686	6.93903	6.81912				Avg.	1.11569	1.14779	1.19091	1.20331	1	0.966271	0.913667	1.03559	0.97002	0.962153	0.961955	0.941771
	Std.	1.05145	1.37156	1.1773	1.23383	1.16575	1.02356	0.769453	1.08894	0.907894	0.764935	0.755348	0.857074				Std.	0.189744	0.210167	0.213481	0.145422	0.0424396	0.106256	0.0987417	0.15722	0.131329	0.140351	0.15473	0.137452
		1DOF UNP	1DOF A	1DOF B	1DOF C	2DOF UNP	2DOF A1	2DOF A2	2DOF B1	2DOF B2	2DOF C1	2DOF C2	2DOF C3					1DOF UNP	1DOF A	1DOF B	1DOF C	2DOF UNP	2DOF A1	2DOF A2	2DOF B1	2DOF B2	2DOF C1	2DOF C2	2DOF C3
	Subject 1	8.62903	8.5954	8.50982	7.88495	6.38396	6.44663	6.4523	7.35728	7.02191	7.7431	6.90795	7.52873				Subject 1	1.3112	1.30609	1.29309	1.19814	0.970059	0.979582	0.980443	1.11796	1.067	1.17658	1.04968	1.14401
	6.581	8.40458	8.18236	8.19688	8.50588	6.69994	7.03564	6.4855	7.20135	7.02572	7.59456	7.09941	7.29996					1.2771	1.24333	1.24554	1.29249	1.01807	1.06908	0.985489	1.09426	1.06758	1.15401	1.07877	1.10925
		8.69953	8.4835	8.21804	7.46793	6.82121	6.32215	5.8747	7.19917	6.04033	7.13396	6.73879	7.22258					1.32192	1.28909	1.24875	1.13477	1.0365	0.960667	0.892676	1.09393	0.917844	1.08402	1.02398	1.09749
		8.49111	8.19953	8.92153	8.00949	6.70929	6.74911	6.30755	6.96507	5.87132	7.26164	7.32593	7.06807					1.29025	1.24594	1.35565	1.21706	1.01949	1.02555	0.958448	1.05836	0.892162	1.10343	1.11319	1.07401
		8.42638	7.82091	8.22534	7.71564	6.34949	6.08431	5.8597	6.84336	6.41897	6.37976	7.49546	6.29479					1.28041	1.18841	1.24986	1.17241	0.964821	0.924526	0.890397	1.03987	0.975379	0.969422	1.13895	0.956509
		8.34777	8.14788	8.99649	7.84697	6.52212	6.54298	6.44606	7.01107	6.44578	7.07953	7.33265	6.56956					1.26846	1.23809	1.36704	1.19237	0.991053	0.994223	0.979495	1.06535	0.979453	1.07575	1.11422	0.998262
	Subject 2	8.11231	6.75574	7.18235	7.17234	6.99797	6.53046	6.13926	6.40261	6.3508	5.84852	5.82785	6.0111				Subject 2	1.18179	0.984165	1.04631	1.04486	1.01945	0.951347	0.894357	0.932722	0.925174	0.852003	0.848991	0.875687
	6.86444	7.93063	6.12078	6.71893	7.03006	7.42719	6.34256	5.84135	6.45519	6.13783	6.0532	5.94947	5.73372					1.15532	0.891666	0.978803	1.02413	1.08198	0.923973	0.850959	0.940382	0.894148	0.88182	0.866709	0.835278
		5.36242	5.90946	7.05809	7.12866	6.91075	6.27099	5.51849	5.9112	5.82176	5.55045	5.75251	5.30289					0.781188	0.860881	1.02821	1.03849	1.00675	0.913547	0.803925	0.861133	0.848105	0.80858	0.838016	0.772516
		5.68939	5.99827	7.4294	7.04514	6.75042	6.43917	6.02432	6.49865	6.16328	5.95367	5.87478	5.31191					0.828821	0.873818	1.0823	1.02632	0.983391	0.938048	0.877613	0.946713	0.897857	0.86732	0.855829	0.773829
		5.42142	6.05918	6.59104	6.91926	6.66956	5.8948	5.66549	6.29989	6.08473	5.44612	5.83496	5.55193					0.789783	0.882692	0.960171	1.00799	0.97161	0.858744	0.825339	0.917757	0.886414	0.793381	0.850027	0.808795
		6.05131	6.39053	6.8472	6.82785	6.43075	6.37768	5.67708	6.74655	6.27005	5.89164	5.86274	5.69754					0.881545	0.930962	0.997489	0.994669	0.93682	0.92909	0.827028	0.982827	0.913411	0.858284	0.854074	0.830007
	Subject 3	9.75454	10.3795	11.3328	10.5424	8.72489	8.64343	7.62181	8.6283	7.86457	7.41004	6.72512	6.96119				Subject 3	1.1866	1.26262	1.37858	1.28244	1.06135	1.05144	0.927163	1.0496	0.956693	0.901401	0.818084	0.846801
	8.22057	9.06876	10.4857	11.2025	10.3344	8.51658	8.15787	7.71349	8.77302	7.91286	6.86816	6.59756	6.82524					1.10318	1.27554	1.36275	1.25713	1.03601	0.992373	0.938315	1.0672	0.962568	0.835485	0.802567	0.830263
		9.36044	10.6114	8.14161	10.0808	8.53086	8.87369	7.18414	8.65371	7.22944	6.78851	7.2001	6.78281					1.13866	1.29083	0.990395	1.22629	1.03774	1.07945	0.873922	1.05269	0.879433	0.825795	0.875864	0.825102
		9.28466	10.5442	9.89103	10.1667	8.07737	8.62407	7.22695	8.31011	7.28095	6.86675	6.81994	6.69098					1.12944	1.28266	1.2032	1.23674	0.982579	1.04908	0.87913	1.01089	0.885699	0.835312	0.829619	0.813931
		9.06468	10.6081	10.5311	9.88486	7.56962	8.90937	7.43238	8.87354	7.29786	7.29893	6.4757	6.46763					1.10268	1.29043	1.28107	1.20245	0.920814	1.08379	0.90412	1.07943	0.887756	0.887886	0.787743	0.786761
		8.66776	10.6146	10.7274	10.0878	7.90413	8.88428	7.43894	9.10884	7.46367	7.21479	6.79131	6.48864					1.0544	1.29122	1.30494	1.22715	0.961506	1.08074	0.904917	1.10805	0.907926	0.87765	0.826136	0.789317
	Subject 4	8.79722	10.1687	9.81038	9.16751	6.80173	6.86851	6.45705	8.64642	8.48763	7.73083	8.22457	7.53314				Subject 4	1.25202	1.44721	1.39621	1.30472	0.96802	0.977524	0.918965	1.23056	1.20796	1.10025	1.17052	1.07211
	7.02643	9.48867	9.77336	9.34915	9.71425	7.16075	6.11503	5.6318	8.92346	8.56233	7.85035	8.08367	8.08928					1.35042	1.39094	1.33057	1.38253	1.01912	0.870289	0.801517	1.26998	1.21859	1.11726	1.15047	1.15126						Homogeneity	1	Heteroscedasticity	0
		8.93753	9.41307	10.3914	9.40526	7.16713	7.45516	6.56057	9.11734	8.31307	7.59297	7.84357	8.20101					1.27199	1.33967	1.4789	1.33855	1.02002	1.06102	0.933698	1.29758	1.18311	1.08063	1.11629	1.16716					f-test	1DOF UNP	1DOF A	1DOF B	1DOF C	2DOF UNP	2DOF A1	2DOF A2	2DOF B1	2DOF B2	2DOF C1	2DOF C2	2DOF C3
		8.98423	9.77429	10.1831	8.82337	7.22874	6.05534	5.66522	9.56369	8.73539	7.08897	7.70823	8.24084					1.27863	1.39107	1.44925	1.25574	1.02879	0.861794	0.806272	1.3611	1.24322	1.0089	1.09703	1.17283					1DOF UNP		1	1	1	0	0	0	1	0	0	1	0
		9.17893	9.81053	9.78072	9.19699	6.83361	8.43146	8.10348	9.13518	8.04428	7.1479	7.72052	7.58648					1.30634	1.39623	1.39199	1.30891	0.972557	1.19996	1.15328	1.30012	1.14486	1.01729	1.09878	1.07971					1DOF A			1	0	0	0	0	0	0	0	0	0
		8.37089	9.86327	10.8484	9.64718	6.96665	6.70358	5.96717	9.28008	8.66755	7.74669	7.51456	8.32436					1.19134	1.40374	1.54394	1.37298	0.991491	0.954051	0.849246	1.32074	1.23356	1.10251	1.06947	1.18472					1DOF B				0	0	0	0	0	0	0	0	0
	Subject 5	7.34883	7.89343	7.88388	9.03524	8.71822	7.14649	6.78606	7.39572	6.88037	7.24869	6.46687	7.04802				Subject 5	0.872254	0.936894	0.935761	1.07242	1.03479	0.848238	0.805457	0.877819	0.816651	0.860368	0.767572	0.83655					1DOF C					0	0	0	1	1	1	1	1
	8.4251	8.2675	8.13224	7.98803	8.08621	8.54741	7.36493	7.15504	7.0659	6.84323	7.14449	7.02205	6.7674					0.981293	0.965239	0.948123	0.959777	1.01452	0.874166	0.849253	0.838673	0.812243	0.848	0.833468	0.803243					2DOF UNP						0	0	0	0	0	0	0
		7.87655	8.44433	8.2261	8.69132	8.531	7.20755	7.24179	7.13951	7.5481	7.17193	7.60677	7.16591					0.934891	1.00228	0.97638	1.0316	1.01257	0.855485	0.85955	0.847409	0.895906	0.851257	0.90287	0.850543					2DOF A1							1	0	1	1	0	1
		7.44757	8.29423	8.07785	7.85695	8.3888	7.02709	6.92882	7.0684	7.1046	7.15788	7.78315	8.32095					0.883973	0.984467	0.958784	0.932564	0.995692	0.834066	0.822401	0.838969	0.843266	0.84959	0.923805	0.987637					2DOF A2								0	0	0	0	0
		7.79414	8.12068	8.2261	9.00822	8.01411	7.13642	6.91648	6.89608	7.46619	7.16652	7.57359	7.10558					0.925109	0.963867	0.97638	1.06921	0.951218	0.847042	0.820938	0.818515	0.886184	0.850616	0.898931	0.843383					2DOF B1									1	1	1	1
		7.60892	8.28642	8.0309	8.5212	8.35107	6.9059	7.4056	6.95048	6.97866	7.20592	7.17433	7.22781					0.903125	0.983539	0.953211	1.01141	0.991213	0.819682	0.878992	0.824973	0.828317	0.855292	0.851542	0.857889					2DOF B2										1	1	1
	Subject 6	8.54762	8.47149	8.15036	7.68278	6.15348	6.39635	6.5269	7.24533	6.64428	7.20285	7.54131	6.46797				Subject 6	1.48129	1.4681	1.41245	1.33142	1.06639	1.10848	1.1311	1.25561	1.15144	1.24824	1.3069	1.12089					2DOF C1											1	1
	5.77039	8.16446	8.40488	8.00836	7.9132	5.77479	6.7035	6.24394	7.20435	6.37783	7.35314	7.63302	6.54367					1.41489	1.45655	1.38784	1.37135	1.00076	1.16171	1.08207	1.2485	1.10527	1.27429	1.32279	1.13401					2DOF C2												1
		8.43445	8.10575	8.78247	8.98755	5.28142	5.89895	6.61694	6.76855	6.78743	6.99336	7.02956	6.08716					1.46168	1.40471	1.52199	1.55753	0.915262	1.02228	1.14671	1.17298	1.17625	1.21194	1.21821	1.0549					2DOF C3
		7.97588	8.29807	8.7612	8.93312	5.79924	6.56778	6.35855	6.97495	6.79673	7.03514	6.93744	6.61308					1.38221	1.43804	1.5183	1.5481	1.005	1.13819	1.10193	1.20875	1.17786	1.21918	1.20225	1.14604
		7.66938	8.19853	9.12864	7.81584	5.6373	6.95543	6.2063	7.30818	6.48851	6.45884	6.82571	6.40392					1.32909	1.42079	1.58198	1.35447	0.976936	1.20537	1.07554	1.2665	1.12445	1.11931	1.18288	1.10979					t-test	1DOF UNP	1DOF A	1DOF B	1DOF C	2DOF UNP	2DOF A1	2DOF A2	2DOF B1	2DOF B2	2DOF C1	2DOF C2	2DOF C3
		7.17794	8.45528	8.82479	8.3732	5.97611	6.72689	6.47094	7.29609	6.43783	6.90163	6.60967	6.337					1.24393	1.46529	1.52932	1.45106	1.03565	1.16576	1.1214	1.2644	1.11567	1.19604	1.14545	1.09819					1DOF UNP		0.43	0.071255	0.012746	0.000135255	9.35982e-06	7.97733e-09	0.026643	3.48638e-05	2.03674e-05	3.44958e-05	1.68023e-06
	Subject 7	7.0945	6.60829	7.59343	8.25737	7.19757	5.9979	6.07016	6.16387	5.95696	5.81452	5.93926	5.9585				Subject 7	1.08918	1.01453	1.16578	1.26771	1.105	0.920824	0.931919	0.946305	0.91454	0.892671	0.911822	0.914776					1DOF A			0.321238	0.136017	1.55291e-05	1.09388e-06	1.6094e-09	0.00394419	3.81022e-06	2.24525e-06	3.9095e-06	2.00982e-07
	6.51362	7.33041	6.88001	7.60669	7.86184	6.81067	5.88389	6.12001	5.98923	5.94047	6.17158	6.06676	6.08445					1.1254	1.05625	1.16781	1.20699	1.0456	0.903322	0.939571	0.919494	0.912007	0.947489	0.931397	0.934112					1DOF B				0.740114	1.55553e-07	9.49108e-09	1.3353e-11	0.000108351	3.73531e-08	2.21364e-08	4.23485e-08	1.7293e-09
		7.38987	6.58263	7.49873	8.23054	6.40373	6.072	5.96357	5.9677	5.82785	5.93813	5.99552	5.50568					1.13453	1.0106	1.15124	1.26359	0.98313	0.932201	0.915554	0.916188	0.894717	0.911648	0.920459	0.845257					1DOF C					7.0714e-13	2.82389e-14	1.07332e-18	4.4726e-07	9.57538e-13	8.76009e-13	5.83635e-12	1.87384e-14
		7.02366	6.8164	7.94157	8.5104	6.48543	6.07959	5.94877	6.09823	6.15479	6.04353	5.82536	5.97129					1.0783	1.04648	1.21923	1.30655	0.995672	0.933366	0.913282	0.936227	0.94491	0.92783	0.894335	0.91674					2DOF UNP						0.0453735	5.52636e-07	0.135828	0.137852	0.0791396	0.10623	0.00691737
		6.41094	6.45074	7.40274	7.61852	6.11015	5.16296	5.59832	5.80633	5.62706	5.53951	5.54481	5.67527					0.984237	0.990346	1.1365	1.16963	0.938058	0.792641	0.859479	0.891413	0.863891	0.85045	0.851264	0.871293					2DOF A1							0.0136912	0.0132658	0.871609	0.871609	0.873833	0.331083
		6.67935	6.7354	7.5642	7.83427	6.07416	5.84479	6.02659	6.25645	6.10232	5.91218	5.88626	5.93013					1.02544	1.03405	1.16129	1.20275	0.932533	0.897319	0.92523	0.960518	0.936856	0.907664	0.903685	0.910421					2DOF A2								1.91532e-05	0.0196892	0.0536083	0.0720938	0.253172
	Subject 8	9.21059	8.80001	8.48468	11.2976	9.86252	8.45663	7.74935	8.32844	8.47209	8.46486	7.64949	7.62822				Subject 8	0.989022	0.944934	0.911075	1.21312	1.05903	0.908063	0.832116	0.894298	0.909723	0.908947	0.821393	0.819109					2DOF B1									0.0289934	0.01771	0.022922	0.00245784
	9.31283	8.70837	8.38384	8.49461	11.0496	9.41656	9.11222	8.14952	8.29489	8.41991	8.14681	7.42655	8.00272					0.935094	0.900247	0.912141	1.1865	1.01114	0.978459	0.875085	0.890695	0.904119	0.874795	0.797454	0.859322					2DOF B2										0.77738	0.783692	0.305898
		8.66318	8.46591	8.16798	11.4489	9.55628	8.2708	7.69783	8.49063	7.72595	7.5614	7.39909	7.786					0.930242	0.909059	0.877068	1.22937	1.02614	0.888108	0.826584	0.911714	0.829604	0.811933	0.794505	0.836052					2DOF C1											0.994782	0.474042
		8.50918	8.96159	8.25225	10.6827	9.41805	8.20954	8.1394	8.9624	7.92402	8.09571	7.95136	7.89005					0.913706	0.962285	0.886116	1.1471	1.0113	0.881531	0.873999	0.962371	0.850872	0.869308	0.853807	0.847224					2DOF C2												0.500914
		8.17786	7.79566	8.65529	9.97865	8.63503	8.31556	7.1997	8.5959	7.51862	7.62394	7.43522	7.41464					0.878129	0.837089	0.929394	1.0715	0.927219	0.892915	0.773095	0.923018	0.80734	0.81865	0.798385	0.796175					2DOF C3
		8.59232	8.38944	9.12922	9.90903	8.98852	7.84043	7.80463	8.32332	8.22283	8.03568	8.0431	7.59793					0.922633	0.900848	0.980284	1.06402	0.965177	0.841896	0.838052	0.893748	0.882957	0.862861	0.863659	0.815857

## Sheet: Eversion angle
	Avg.	0	0	0	0	0.159957	0.315001	1.2281	-0.0696728	1.57687	0.549366	1.82327	2.40072				Avg.	0	0	0	0	0	0.155043	1.06814	-0.22963	1.41692	0.389409	1.66331	2.24076
	Std.	0	0	0	0	1.32135	1.71793	1.85854	1.95905	1.65119	1.52287	1.20372	1.20761				Std.	0	0	0	0	0.443501	1.30696	0.982728	1.26706	1.17397	1.17089	0.951139	1.19239
		1DOF UNP	1DOF A	1DOF B	1DOF C	2DOF UNP	2DOF A1	2DOF A2	2DOF B1	2DOF B2	2DOF C1	2DOF C2	2DOF C3					1DOF UNP	1DOF A	1DOF B	1DOF C	2DOF UNP	2DOF A1	2DOF A2	2DOF B1	2DOF B2	2DOF C1	2DOF C2	2DOF C3
	Subject 1	0	0	0	0	1.18769	0.115097	1.70934	0.367522	1.88355	-0.0382853	1.93916	2.61474				Subject 1	0	0	0	0	0.216732	-0.855859	0.738387	-0.603434	0.91259	-1.00924	0.968206	1.64378
	0.970955	0	0	0	0	0.742031	0.113985	1.754	-0.10508	1.45032	-0.461661	1.84445	2.73626					0	0	0	0	-0.228925	-0.85697	0.783044	-1.07604	0.479364	-1.43262	0.873496	1.7653
		0	0	0	0	1.16998	-0.0109782	0.978413	0.212483	1.37075	-0.0360842	1.25349	2.39892					0	0	0	0	0.199024	-0.981934	0.00745745	-0.758473	0.399798	-1.00704	0.282538	1.42796
		0	0	0	0	0.695269	-0.257433	0.847169	0.369455	1.2159	-0.65586	0.925881	2.76194					0	0	0	0	-0.275686	-1.22839	-0.123786	-0.6015	0.244943	-1.62682	-0.0450745	1.79098
		0	0	0	0	1.21874	-0.0299154	0.830844	0.0929629	1.2993	-0.589429	1.67603	1.86713					0	0	0	0	0.247789	-1.00087	-0.140111	-0.877993	0.328349	-1.56038	0.705073	0.896172
		0	0	0	0	0.812022	0.329904	1.12842	0.194645	0.961152	-0.156037	1.25737	3.14515					0	0	0	0	-0.158934	-0.641051	0.157461	-0.776311	-0.00980341	-1.12699	0.286411	2.17419
	Subject 2	0	0	0	0	1.95182	2.16317	3.79575	2.10486	3.17709	1.65151	3.02125	4.68012				Subject 2	0	0	0	0	-0.536489	-0.325135	1.30744	-0.383446	0.68878	-0.836794	0.532947	2.19181
	2.48831	0	0	0	0	2.15939	1.21363	3.80965	1.99844	3.84569	2.14362	3.60185	4.60358					0	0	0	0	-0.328918	-1.27467	1.32135	-0.489865	1.35738	-0.344682	1.11355	2.11528
		0	0	0	0	2.04409	0.8856	3.74944	1.39274	3.64441	1.45863	2.93033	3.83376					0	0	0	0	-0.444212	-1.60271	1.26113	-1.09556	1.1561	-1.02968	0.442027	1.34545
		0	0	0	0	2.92807	1.30522	3.8534	1.11086	3.35861	2.11208	3.1193	3.34161					0	0	0	0	0.43976	-1.18309	1.36509	-1.37744	0.870308	-0.376224	0.630996	0.853299
		0	0	0	0	3.07978	0.956513	3.59967	0.728275	3.37515	1.60329	3.31871	3.70664					0	0	0	0	0.591478	-1.53179	1.11136	-1.76003	0.886848	-0.885014	0.830403	1.21833
		0	0	0	0	2.76669	1.54023	4.53535	1.43894	3.2008	1.5079	2.86703	2.94982					0	0	0	0	0.278382	-0.94808	2.04704	-1.04937	0.712494	-0.980408	0.378726	0.461514
	Subject 3	0	0	0	0	0.593	1.597	2.063	1.585	2.87	2.854	3.586	4.661				Subject 3	0	0	0	0	-0.233	0.771	1.237	0.759	2.044	2.028	2.76	3.835
	0.826	0	0	0	0	0.681	1.762	2.113	2.008	2.779	2.652	3.895	4.568					0	0	0	0	-0.145	0.936	1.287	1.182	1.953	1.826	3.069	3.742
		0	0	0	0	1.012	1.542	2.353	1.635	2.403	1.985	4.015	4.162					0	0	0	0	0.186	0.716	1.527	0.809	1.577	1.159	3.189	3.336
		0	0	0	0	0.937	1.616	1.713	1.615	2.361	2.06	3.834	3.866					0	0	0	0	0.111	0.79	0.887	0.789	1.535	1.234	3.008	3.04
		0	0	0	0	1.016	1.58	1.839	1.998	2.659	2.11	3.674	3.963					0	0	0	0	0.19	0.754	1.013	1.172	1.833	1.284	2.848	3.137
		0	0	0	0	0.717	1.688	1.771	1.817	2.263	2.23	3.446	3.742					0	0	0	0	-0.109	0.862	0.945	0.991	1.437	1.404	2.62	2.916
	Subject 4	0	0	0	0	-0.30215	0.491916	1.31137	1.57076	1.44502	0.801557	2.04396	3.36267				Subject 4	0	0	0	0	0.294381	1.08845	1.90791	2.1673	2.04155	1.39809	2.64049	3.9592
	-0.596532	0	0	0	0	-0.700334	-0.340405	0.300417	-0.56053	0.303259	-0.346004	1.10297	1.67145					0	0	0	0	-0.103802	0.256127	0.896949	0.0360016	0.899791	0.250528	1.69951	2.26798						Homogeneity	1	Heteroscedasticity	0
		0	0	0	0	-0.146186	-0.425361	0.813324	-0.451015	0.830606	-2.44248	2.10066	2.54681					0	0	0	0	0.450346	0.171171	1.40986	0.145517	1.42714	-1.84595	2.69719	3.14335					f-test	1DOF UNP	1DOF A	1DOF B	1DOF C	2DOF UNP	2DOF A1	2DOF A2	2DOF B1	2DOF B2	2DOF C1	2DOF C2	2DOF C3
		0	0	0	0	-0.789826	-0.00290746	0.0964815	-0.00160214	0.107028	-1.01123	1.12484	2.16985					0	0	0	0	-0.193294	0.593625	0.693014	0.59493	0.70356	-0.414699	1.72137	2.76638					1DOF UNP
		0	0	0	0	-0.841485	0.55343	0.172062	-0.451015	0.139919	0.933493	0.901869	2.76747					0	0	0	0	-0.244953	1.14996	0.768594	0.145517	0.736451	1.53003	1.4984	3.364					1DOF A
		0	0	0	0	-0.799211	-0.0904816	0.0195761	-0.126919	0.0345116	0.910654	0.574967	3.48955					0	0	0	0	-0.202679	0.50605	0.616108	0.469613	0.631044	1.50719	1.1715	4.08608					1DOF B
	Subject 5	0	0	0	0	0.406432	2.10321	3.18699	2.38961	4.5663	2.93105	2.84698	-0.0416859				Subject 5	0	0	0	0	-0.0640645	1.63271	2.71649	1.91911	4.0958	2.46055	2.37649	-0.512182					1DOF C
	0.470496	0	0	0	0	-0.184088	3.09473	3.71967	0.969701	4.73216	2.6984	2.88107	1.34155					0	0	0	0	-0.654584	2.62423	3.24917	0.499205	4.26166	2.22791	2.41058	0.871055					2DOF UNP						0	0	0	0	0	0	0
		0	0	0	0	0.595111	1.7241	3.54179	2.72853	3.417	2.42718	1.45268	0.692832					0	0	0	0	0.124614	1.25361	3.0713	2.25803	2.9465	1.95668	0.982182	0.222336					2DOF A1							0	1	1	1	0	1
		0	0	0	0	0.979258	4.29034	3.54708	2.36416	3.93481	2.3651	0.225039	-0.104876					0	0	0	0	0.508762	3.81984	3.07658	1.89367	3.46431	1.89461	-0.245457	-0.575373					2DOF A2								1	1	1	1	1
		0	0	0	0	0.564136	4.45511	3.18644	2.23522	3.61832	2.89355	3.53324	0.305418					0	0	0	0	0.0936402	3.98461	2.71595	1.76473	3.14782	2.42305	3.06274	-0.165078					2DOF B1									1	1	0	1
		0	0	0	0	0.462128	4.17153	3.67185	3.12561	3.44754	2.75345	2.83926	2.15991					0	0	0	0	-0.00836802	3.70103	3.20136	2.65511	2.97705	2.28295	2.36876	1.68941					2DOF B2										1	1	1
	Subject 6	0	0	0	0	0.0808935	-0.621693	1.88917	-0.0885849	0.621329	0.111379	1.0557	1.95746				Subject 6	0	0	0	0	0.156872	-0.545715	1.96515	-0.0126063	0.697308	0.187357	1.13168	2.03343					2DOF C1											1	1
	-0.0759787	0	0	0	0	0.0672274	-0.188547	1.05087	-0.677423	0.661417	0.511712	1.6822	2.36815					0	0	0	0	0.143206	-0.112569	1.12685	-0.601444	0.737396	0.58769	1.75818	2.44413					2DOF C2												1
		0	0	0	0	0.0982611	-0.253241	1.68272	-0.271089	1.01543	0.892021	1.33036	1.73221					0	0	0	0	0.17424	-0.177263	1.75869	-0.19511	1.09141	0.968	1.40634	1.80819					2DOF C3
		0	0	0	0	-0.435117	-0.244283	1.19658	-0.507751	0.91856	0.227612	1.23444	1.71012					0	0	0	0	-0.359138	-0.168304	1.27256	-0.431772	0.994538	0.303591	1.31042	1.7861
		0	0	0	0	-0.135243	0.333599	1.49491	-0.271864	1.21564	0.142518	0.995552	1.64873					0	0	0	0	-0.0592646	0.409577	1.57089	-0.195886	1.29162	0.218497	1.07153	1.72471					t-test	1DOF UNP	1DOF A	1DOF B	1DOF C	2DOF UNP	2DOF A1	2DOF A2	2DOF B1	2DOF B2	2DOF C1	2DOF C2	2DOF C3
		0	0	0	0	-0.131894	-0.325769	1.07552	-0.586331	0.835617	0.790679	0.810363	1.03937					0	0	0	0	-0.0559157	-0.24979	1.1515	-0.510353	0.911596	0.866658	0.886341	1.11535					1DOF UNP
	Subject 7	0	0	0	0	-1.00462	-1.56803	-1.43068	-2.56193	-1.06551	-1.50505	0.838651	1.8037				Subject 7	0	0	0	0	0.322976	-0.240432	-0.10308	-1.23434	0.262084	-0.177453	2.16625	3.1313					1DOF A
	-1.3276	0	0	0	0	-1.23904	-1.62968	-1.4228	-2.38549	-0.768955	-0.832242	1.21508	1.78908					0	0	0	0	0.0885534	-0.302083	-0.0952056	-1.05789	0.558642	0.495355	2.54268	3.11667					1DOF B
		0	0	0	0	-1.06376	-2.43195	-0.663588	-2.5336	-1.30805	-1.39549	0.77084	1.57836					0	0	0	0	0.263841	-1.10436	0.664009	-1.206	0.0195518	-0.0678952	2.09844	2.90596					1DOF C
		0	0	0	0	-1.22641	-2.08246	-0.642089	-2.65874	-1.24574	-1.01269	0.399627	2.00137					0	0	0	0	0.101191	-0.754868	0.685508	-1.33115	0.0818609	0.314907	1.72722	3.32897					2DOF UNP						0.439557	3.01744e-09	0.240808	9.84958e-11	0.0352051	1.26437e-16	6.72399e-18
		0	0	0	0	-1.45688	-2.18834	-1.19801	-2.12597	-1.26544	-0.637471	0.313576	1.81311					0	0	0	0	-0.129282	-0.860745	0.129589	-0.798368	0.0621606	0.690125	1.64117	3.1407					2DOF A1							0.000210799	0.146508	2.92165e-06	0.357159	5.892e-09	1.41735e-12
		0	0	0	0	-1.97488	-1.78933	-1.10757	-2.5099	-1.95259	-1.02133	-0.245907	1.17646					0	0	0	0	-0.64728	-0.461734	0.220024	-1.1823	-0.624993	0.306271	1.08169	2.50405					2DOF A2								2.05275e-07	0.117853	0.00274616	0.00330355	9.10895e-07
	Subject 8	0	0	0	0	0.123363	-1.754	-0.500011	-4.04715	1.56248	-1.34796	1.62877	1.79257				Subject 8	0	0	0	0	1.59936	-0.278006	0.975982	-2.57115	3.03848	0.128036	3.10476	3.26857					2DOF B1									2.36631e-09	0.0146865	1.34625e-12	4.08029e-16
	-1.47599	0	0	0	0	-1.28679	-1.32375	-1.39811	-2.97645	1.97748	-1.15059	1.43057	2.16431					0	0	0	0	0.189205	0.152245	0.0778826	-1.50045	3.45347	0.325401	2.90656	3.6403					2DOF B2										4.27712e-05	0.26142	0.000955547
		0	0	0	0	-1.38957	-1.89049	-1.98482	-3.73115	1.32848	-1.33206	1.19713	1.59474					0	0	0	0	0.0864268	-0.4145	-0.508829	-2.25516	2.80447	0.143932	2.67313	3.07073					2DOF C1											7.09296e-08	1.52437e-11
		0	0	0	0	-1.60342	-1.20191	-1.58836	-3.84857	1.70419	-1.4165	0.225698	1.82084					0	0	0	0	-0.127426	0.274087	-0.112368	-2.37258	3.18018	0.0594887	1.70169	3.29684					2DOF C2												0.0101721
		0	0	0	0	-1.50687	-1.44203	-1.67872	-2.96539	0.839749	-0.78418	0.390388	1.75124					0	0	0	0	-0.0308775	0.0339668	-0.202726	-1.4894	2.31574	0.691813	1.86638	3.22723					2DOF C3
		0	0	0	0	-3.19268	-2.4133	-1.83687	-2.95355	-0.0783432	-1.21617	0.411566	1.52994					0	0	0	0	-1.71668	-0.937303	-0.36088	-1.47756	1.39765	0.259826	1.88756	3.00593

## Sheet: Average positive power
	Avg.	0	0.0268312	0.0409066	0.0550574	0	0.0224529	0.0090575	0.0257752	0.0117077	0.0285131	0.0200858	0.0138557																				Avg.	0	0	0	0	0	0	0.0193187	0	0.0149324	0	0.013114	0.0232612
	Std.	0	0.0149063	0.0154215	0.021604	0	0.00654893	0.00453362	0.0100515	0.00762585	0.0152523	0.0149758	0.0139764																				Std.	0	0	0	0	0	0	0.00912962	0	0.00672557	0	0.00516566	0.00788072
		1DOF UNP	1DOF A	1DOF B	1DOF C	2DOF UNP	2DOF A1	2DOF A2	2DOF B1	2DOF B2	2DOF C1	2DOF C2	2DOF C3					Homogeneity	1	Heteroscedasticity	0													1DOF UNP	1DOF A	1DOF B	1DOF C	2DOF UNP	2DOF A1	2DOF A2	2DOF B1	2DOF B2	2DOF C1	2DOF C2	2DOF C3
	Subject 1	0	0.0214287	0.0485063	0.065365	0	0.0170362	0.0147138	0.0210325	0.0124938	0.02415	0.0128975	0.00465				f-test	1DOF UNP	1DOF A	1DOF B	1DOF C	2DOF UNP	2DOF A1	2DOF A2	2DOF B1	2DOF B2	2DOF C1	2DOF C2	2DOF C3				Subject 1	0	0	0	0	0	0	0.0238038	0	0.0256863	0	0.0203912	0.0337913				f-test
		0	0.0297475	0.056835	0.0629988	0	0.0220287	0.0083075	0.02982	0.0107563	0.031915	0.01683	0.00832875				1DOF UNP																	0	0	0	0	0	0	0.0193137	0	0.0257313	0	0.024735	0.038195				1DOF UNP
		0	0.0249388	0.0454625	0.0649463	0	0.0263263	0.01198	0.0239575	0.014465	0.0247288	0.0160062	0.0052125				1DOF A			1	0		0	0	0	0	1	1	1					0	0	0	0	0	0	0.0205362	0	0.0264775	0	0.0207288	0.0355313				1DOF A
		0	0.03028	0.0353588	0.059935	0	0.0279825	0.0139063	0.0228475	0.0131263	0.0311337	0.00982625	0.00440875				1DOF B				0		0	0	0	0	1	1	1					0	0	0	0	0	0	0.0208475	0	0.0220788	0	0.0102588	0.0269612				1DOF B
		0	0.0230838	0.0414725	0.07276	0	0.0300575	0.00673625	0.0362138	0.00967375	0.0249037	0.0131988	0.00422				1DOF C						0	0	0	0	0	0	0					0	0	0	0	0	0	0.016415	0	0.0221263	0	0.0193287	0.01086				1DOF C
		0	0.0250588	0.04462	0.073165	0	0.0247537	0.00815625	0.0341225	0.00885875	0.0251588	0.017755	0.00278625				2DOF UNP																	0	0	0	0	0	0	0.0124362	0	0.0245737	0	0.011875	0.0285625				2DOF UNP
	Subject 2	0	0.0212932	0.0447257	0.0678581	0	0.0171973	0.00160676	0.0385824	0.0116838	0.0338649	0.0278932	0.00966757				2DOF A1							0	0	1	0	0	0				Subject 2	0	0	0	0	0	0	0.0305284	0	0.0266014	0	0.015023	0.031173				2DOF A1
		0	0.0248703	0.0538811	0.0772	0	0.0195568	0.00358243	0.035377	0.0145203	0.0357649	0.0232135	0.0139297				2DOF A2								0	0	0	0	0					0	0	0	0	0	0	0.0237257	0	0.0236176	0	0.0161905	0.03415				2DOF A2
		0	0.0264324	0.038	0.067973	0	0.0183514	0.00501351	0.0431892	0.0127568	0.0285676	0.0175676	0.0136757				2DOF B1									1	1	1	1					0	0	0	0	0	0	0.0224189	0	0.0186486	0	0.0135	0.0286486				2DOF B1
		0	0.0268243	0.043473	0.0680405	0	0.0221486	0.00381081	0.0295	0.0108649	0.0378919	0.0149054	0.0127297				2DOF B2										0	0	0					0	0	0	0	0	0	0.0249324	0	0.0178784	0	0.0137027	0.0304595				2DOF B2
		0	0.0250811	0.0451892	0.0640676	0	0.0156081	0.00355405	0.0371892	0.00962162	0.0413514	0.0152568	0.012473				2DOF C1											1	1					0	0	0	0	0	0	0.0321757	0	0.0151892	0	0.0120405	0.0315676				2DOF C1
		0	0.0272703	0.0532838	0.0567703	0	0.0232703	0.00886486	0.0388243	0.0167027	0.0381351	0.0184324	0.0171892				2DOF C2												1					0	0	0	0	0	0	0.0317568	0	0.0142297	0	0.0111892	0.0315676				2DOF C2
	Subject 3	0	0.0163063	0.0559484	0.0603453	0	0.0264641	0.0126766	0.0218547	0.00562656	0.0144547	0.0151047	0.00679531				2DOF C3																Subject 3	0	0	0	0	0	0	0.0183484	0	0.0220922	0	0.0159469	0.0279078				2DOF C3
		0	0.0181	0.0449531	0.0650094	0	0.0262875	0.0104	0.0177047	0.00470625	0.0134813	0.0156453	0.00908438																					0	0	0	0	0	0	0.0170656	0	0.0171141	0	0.0173469	0.0198234
		0	0.0227313	0.0484109	0.0537031	0	0.0231375	0.00532188	0.0288062	0.00490937	0.0169531	0.0138703	0.0107422				t-test	1DOF UNP	1DOF A	1DOF B	1DOF C	2DOF UNP	2DOF A1	2DOF A2	2DOF B1	2DOF B2	2DOF C1	2DOF C2	2DOF C3					0	0	0	0	0	0	0.0186375	0	0.0164453	0	0.0182406	0.0196906				t-test
		0	0.0221359	0.0476844	0.0536531	0	0.018455	0.0111984	0.0302531	0.00577969	0.0138469	0.0170172	0.0105562				1DOF UNP																	0	0	0	0	0	0	0.0162625	0	0.0159313	0	0.0163172	0.0188516				1DOF UNP
		0	0.0237688	0.0383063	0.0703609	0	0.0154609	0.00931094	0.01275	0.0049375	0.0169469	0.0173969	0.00976719				1DOF A			1.62234e-05	7.99142e-11		0.067037	1.11468e-10	0.685098	2.73181e-08	0.586115	0.0294082	2.86144e-05					0	0	0	0	0	0	0.0141953	0	0.0126109	0	0.0159563	0.0191531				1DOF A
		0	0.0201469	0.0418266	0.0690141	0	0.019175	0.00897812	0.0165	0.00309375	0.0176172	0.0125344	0.00665625				1DOF B				0.00039015		1.57861e-10	2.07582e-19	1.91731e-07	3.85386e-18	0.000146356	1.44853e-09	2.40058e-14					0	0	0	0	0	0	0.0155453	0	0.0110734	0	0.0140922	0.0181016				1DOF B
	Subject 4	0	0.00789595	0.0197676	0.0278838	0	0.0256287	0.0183369	0.0316405	0.0155703	0.0498054	0.0481703	0.0416743				1DOF C						4.46893e-14	1.19371e-19	3.18836e-12	3.96566e-19	6.83391e-10	2.16917e-14	7.44526e-18				Subject 4	0	0	0	0	0	0	0.00621446	0	0.00748243	0	0.00819324	0.0141851				1DOF C
		0	0.00761622	0.0227054	0.015377	0	0.0331547	0.0109944	0.0448811	0.0142351	0.0495568	0.0483027	0.0430122				2DOF UNP																	0	0	0	0	0	0	0.00619323	0	0.00621081	0	0.00706216	0.0126635				2DOF UNP
		0	0.00805946	0.0226797	0.0151014	0	0.0179948	0.0134707	0.0163757	0.0162649	0.0536716	0.0580365	0.0544				2DOF A1							3.14692e-19	0.0585503	5.51584e-11	0.0138976	0.319477	0.000258523					0	0	0	0	0	0	0.00440916	0	0.00389054	0	0.00690811	0.0130432				2DOF A1
		0	0.00972703	0.0236811	0.01425	0	0.0371745	0.0113559	0.0303527	0.0107189	0.0591203	0.0608459	0.0563757				2DOF A2								1.21529e-15	0.0418396	1.49823e-11	9.09e-06	0.0274983					0	0	0	0	0	0	0.0100976	0	0.00989189	0	0.0109189	0.0152797				2DOF A2
		0	0.00915	0.0154541	0.0220662	0	0.0183206	0.0143494	0.022073	0.0206068	0.0602419	0.0570486	0.0218811				2DOF B1									1.20196e-11	0.301732	0.0313415	6.04012e-06					0	0	0	0	0	0	0.00580919	0	0.00516081	0	0.00959865	0.00708378				2DOF B1
		0	0.0117027	0.0211459	0.0219608	0	0.017534	0.0187114	0.0241703	0.020323	0.0446514	0.0405	0.0308446				2DOF B2										2.72506e-09	0.000942116	0.35303					0	0	0	0	0	0	0.00751243	0	0.00535135	0	0.00830676	0.00850676				2DOF B2
	Subject 5	0	0.0189016	0.0220143	0.0511619	0	0.020054	0.00543016	0.0178635	0.00338571	0.0209619	0.00954014	0.00343955				2DOF C1											0.00753136	3.8483e-06				Subject 5	0	0	0	0	0	0	0.0215619	0	0.0248095	0	0.0179083	0.0313405				2DOF C1
		0	0.0221333	0.0216825	0.0263683	0	0.0309111	0.00557619	0.0210635	0.00512857	0.0145921	0.00769495	0.00380804				2DOF C2												0.0377706					0	0	0	0	0	0	0.0232111	0	0.0193778	0	0.0196414	0.0224455				2DOF C2
		0	0.0236556	0.0185683	0.0243111	0	0.0283571	0.00301746	0.0147508	0.00343492	0.0123825	0.00801488	0.00261008				2DOF C3																	0	0	0	0	0	0	0.0195429	0	0.0147857	0	0.0163999	0.0177035				2DOF C3
		0	0.0216841	0.015419	0.0268508	0	0.0239841	0.0126635	0.021973	0.00818095	0.0194429	0.00613644	0.00275324																					0	0	0	0	0	0	0.0226937	0	0.0175921	0	0.0180182	0.0208168
		0	0.0234603	0.0211444	0.0243714	0	0.0296937	0.00857937	0.0219302	0.00436508	0.0214778	0.011383	0.00363946																					0	0	0	0	0	0	0.0218556	0	0.0208302	0	0.0263558	0.0316362
		0	0.0190746	0.0162175	0.0287	0	0.0260937	0.00482698	0.0124095	0.00540317	0.0143206	0.0101063	0.00158596																					0	0	0	0	0	0	0.0230524	0	0.0171429	0	0.0218162	0.0280231
	Subject 6	0	0.0569627	0.0683587	0.0880933	0	0.029716	0.0105493	0.0302707	0.0226933	0.0479667	0.016688	0.0321213																				Subject 6	0	0	0	0	0	0	0.0320147	0	0.0182413	0	0.00429733	0.0307787
		0	0.066216	0.0543213	0.0993733	0	0.0262507	0.0127693	0.034424	0.0209893	0.041184	0.0158267	0.0344987																					0	0	0	0	0	0	0.0332227	0	0.01982	0	0.00301467	0.038892
		0	0.0597547	0.0529147	0.0703067	0	0.0420587	0.0176067	0.042324	0.02998	0.0541107	0.050684	0.036132																					0	0	0	0	0	0	0.033748	0	0.0201027	0	0.0113333	0.0301893
		0	0.058976	0.077068	0.0867867	0	0.0254253	0.013268	0.035392	0.0161933	0.037168	0.0319533	0.0184333																					0	0	0	0	0	0	0.0270853	0	0.0177693	0	0.00885733	0.0211747
		0	0.065196	0.07432	0.102023	0	0.0290413	0.0105	0.037328	0.014204	0.04318	0.031204	0.0212253																					0	0	0	0	0	0	0.030632	0	0.0139453	0	0.00935867	0.020392
		0	0.0544093	0.0630293	0.0723173	0	0.0240667	0.0108187	0.026416	0.0112533	0.038044	0.0333413	0.02298																					0	0	0	0	0	0	0.0290187	0	0.0127187	0	0.00789467	0.020088
	Subject 7	0	0.0351276	0.0539092	0.0648421	0	0.0152171	0.00170789	0.0296434	0.0177539	0.0290974	0.0150829	0.00830132																				Subject 7	0	0	0	0	0	0	0.0276092	0	0.0137789	0	0.0147395	0.0303197
		0	0.0306395	0.0516947	0.0516947	0	0.0186618	0.00425921	0.0243724	0.0192605	0.0217171	0.00970921	0.00495132																					0	0	0	0	0	0	0.0150697	0	0.0106368	0	0.0128855	0.0214882
		0	0.0366605	0.0512053	0.0601474	0	0.0250105	0.00276053	0.0247421	0.0217368	0.0306763	0.0137737	0.00821974																					0	0	0	0	0	0	0.0315803	0	0.00867632	0	0.0111105	0.0218776
		0	0.0391618	0.0477487	0.0361039	0	0.0184329	0.0177618	0.0252605	0.0248079	0.0324961	0.0152711	0.0132408																					0	0	0	0	0	0	0.0203224	0	0.00881579	0	0.00671842	0.0212632
		0	0.0349618	0.0465513	0.0614618	0	0.0143303	0.00295789	0.0387947	0.0196184	0.0292079	0.0126368	0.00863289																					0	0	0	0	0	0	0.0284605	0	0.00971316	0	0.0100961	0.0230211
		0	0.0368711	0.044425	0.0542816	0	0.0219421	0.00990526	0.0307	0.0297303	0.0378434	0.0172	0.0113697																					0	0	0	0	0	0	0.0284303	0	0.0115829	0	0.012225	0.0263118
	Subject 8	0	0.0142092	0.0377169	0.0536046	0	0.0114738	0.00911231	0.0125938	0.00328	0.00451846	0.00776615	0.00511077																				Subject 8	0	0	0	0	0	0	0.00518154	0	0.00684923	0	0.0120308	0.0187015
		0	0.0163046	0.0304308	0.0531	0	0.0123831	0.00744615	0.0118585	0.00154615	0.00478308	0.00608	0.00133692																					0	0	0	0	0	0	0.00896923	0	0.00650769	0	0.0101969	0.0153338
		0	0.0207477	0.0337462	0.0533015	0	0.0147677	0.00715077	0.00983385	0.00319538	0.00757846	0.00794154	0.00310769																					0	0	0	0	0	0	0.00492308	0	0.00722	0	0.00859231	0.0196631
		0	0.0178846	0.0324308	0.0530738	0	0.0141615	0.00961846	0.00726	0.00115846	0.00587846	0.00784	0.00273538																					0	0	0	0	0	0	0.00503538	0	0.00681385	0	0.0108138	0.0132677
		0	0.0166431	0.0407354	0.0502508	0	0.0163308	0.00567538	0.00730769	0.00131385	0.00588923	0.00556154	0.00121385																					0	0	0	0	0	0	0.00718462	0	0.00800462	0	0.0100185	0.0173123
		0	0.0146138	0.0344954	0.0604246	0	0.0162692	0.00546154	0.0106785	0.00106154	0.00619692	0.00442615	0.00256615																					0	0	0	0	0	0	0.00771385	0	0.00492462	0	0.00729692	0.0187385
[truncated: 12 more columns]

## Sheet: Average center of pressure
	Avg.	51.4328	50.6884	49.1718	48.7315	52.913	52.9765	53.3546	52.8815	53.5326	53.1513	53.1355	53.8306				Avg.	-1.48025	-2.22466	-3.74122	-4.18157	5.92119e-16	0.0634212	0.441588	-0.0315244	0.619546	0.238216	0.222419	0.917536
	Std.	1.57068	1.84338	2.64308	2.75556	1.9279	2.02265	1.6406	1.71925	1.30937	1.76585	2.04938	1.83766				Std.	1.46373	2.14699	2.10322	1.8776	0.7204	1.24603	1.24099	1.39138	1.17096	0.889393	1.42475	1.24437
		1DOF UNP	1DOF A	1DOF B	1DOF C	2DOF UNP	2DOF A1	2DOF A2	2DOF B1	2DOF B2	2DOF C1	2DOF C2	2DOF C3					1DOF UNP	1DOF A	1DOF B	1DOF C	2DOF UNP	2DOF A1	2DOF A2	2DOF B1	2DOF B2	2DOF C1	2DOF C2	2DOF C3
	Subject 1	51.48	49.775	48.701	47.334	50.998	51.749	52.704	52.101	52.457	52.158	50.224	51.807				Subject 1	-0.431167	-2.13617	-3.21017	-4.57717	-0.913167	-0.162167	0.792833	0.189833	0.545833	0.246833	-1.68717	-0.104167
	51.9112	50.197	50.508	48.495	47.743	50.766	51.918	51.76	52.614	52.804	51.432	51.122	52.633					-1.71417	-1.40317	-3.41617	-4.16817	-1.14517	0.00683333	-0.151167	0.702833	0.892833	-0.479167	-0.789167	0.721833
		51.086	50.682	51.827	50.621	52.046	52.132	50.897	52.198	52.042	51.31	51.241	50.963					-0.825167	-1.22917	-0.0841667	-1.29017	0.134833	0.220833	-1.01417	0.286833	0.130833	-0.601167	-0.670167	-0.948167
		51.422	51.178	50.222	50.92	51.615	52.337	51.919	52.958	52.9	50.81	51.106	52.981					-0.489167	-0.733167	-1.68917	-0.991167	-0.296167	0.425833	0.00783333	1.04683	0.988833	-1.10117	-0.805167	1.06983
		51.887	51.487	50.432	50.832	53.291	53.139	51.906	50.877	52.339	51.385	52.459	51.413					-0.0241667	-0.424167	-1.47917	-1.07917	1.37983	1.22783	-0.00516667	-1.03417	0.427833	-0.526167	0.547833	-0.498167
		52.477	52.114	51.585	50.911	52.751	52.969	52.975	50.628	52.441	51.817	52.162	52.052					0.565833	0.202833	-0.326167	-1.00017	0.839833	1.05783	1.06383	-1.28317	0.529833	-0.0941667	0.250833	0.140833
	Subject 2	51.4796	49.5766	48.5531	47.0347	50.99	51.7405	52.504	52.0579	52.2241	51.9412	50.273	51.563				Subject 2	-0.437156	-2.34018	-3.36364	-4.88202	-0.926768	-0.176231	0.587303	0.141134	0.307375	0.02448	-1.64369	-0.353754
	51.9167	50.3117	50.4189	48.5233	47.688	50.9615	52.1236	51.9799	53.0664	53.355	51.9716	51.3432	52.846					-1.60504	-1.49784	-3.39344	-4.22875	-0.955285	0.206911	0.0632075	1.14962	1.43829	0.0548602	-0.573504	0.929304
		49.493	50.314	48.009	48.132	52.426	51.08	52.321	50.685	52.971	51.38	52.363	51.855					-2.42374	-1.60274	-3.90774	-3.78474	0.509263	-0.836737	0.404263	-1.23174	1.05426	-0.536737	0.446263	-0.0617368
		49.825	49.392	46.847	47.279	52.269	52.241	51.326	53.355	52.621	51.775	52.135	51.527					-2.09174	-2.52474	-5.06974	-4.63774	0.352263	0.324263	-0.590737	1.43826	0.704263	-0.141737	0.218263	-0.389737
		50.196	49.711	47.915	47.274	52.057	50.705	51.737	51.917	53.35	51.689	51.281	52.15					-1.72074	-2.20574	-4.00174	-4.64274	0.140263	-1.21174	-0.179737	0.000263232	1.43326	-0.227737	-0.635737	0.233263
		50.106	48.797	47.668	48.386	52.797	51.447	54.033	51.442	51.984	51.355	52.365	52.11					-1.81074	-3.11974	-4.24874	-3.53074	0.880263	-0.469737	2.11626	-0.474737	0.0672632	-0.561737	0.448263	0.193263
	Subject 3	52.768	53.2969	49.8506	48.6199	52.0057	53.6314	53.3091	53.0165	53.2602	52.5606	52.8829	53.5292				Subject 3	0.710723	1.2397	-2.20663	-3.43733	-0.051541	1.57417	1.25185	0.959242	1.20294	0.503346	0.825674	1.47199
	52.0572	52.6004	52.5682	48.8497	48.8818	51.9829	53.4916	53.2972	54.0921	53.1568	53.0586	54.0602	54.1624					0.543197	0.510951	-3.20754	-3.1754	-0.0743308	1.4344	1.23992	2.03486	1.09953	1.00135	2.00299	2.10521
		53.7299	52.3194	49.8512	49.0702	52.1666	53.5071	54.898	52.6112	53.457	51.8195	52.9913	54.6346					1.67267	0.262182	-2.20604	-2.98708	0.109365	1.44984	2.84077	0.553992	1.39976	-0.237695	0.934056	2.57738
		53.2418	53.1467	49.3511	46.7073	52.4987	53.4086	54.0213	52.0192	53.5458	53.1279	53.8805	54.2908					1.1846	1.08947	-2.70608	-5.34992	0.441453	1.35132	1.96402	-0.0380571	1.48855	1.07069	1.82324	2.23354
		51.4629	51.5482	49.9872	46.9917	52.1285	53.4703	54.0687	52.8442	54.0184	52.5136	53.3566	54.3528					-0.594299	-0.509049	-2.07002	-5.06557	0.0712796	1.41305	2.01148	0.786963	1.96117	0.456352	1.29935	2.29555
		53.2211	51.193	49.8885	46.8163	51.561	53.8663	53.7504	52.629	53.5331	52.5585	53.5507	54.4279					1.16384	-0.86427	-2.1687	-5.2409	-0.496225	1.80904	1.69313	0.571788	1.47588	0.501288	1.49346	2.37071
	Subject 4	51.5483	49.0588	48.5492	48.5569	56.9181	52.7621	54.6597	53.121	54.4035	55.794	56.2839	56.1981				Subject 4	-4.25192	-6.7414	-7.25096	-7.2433	1.11789	-3.03809	-1.1405	-2.6792	-1.39667	-0.00612803	0.483751	0.397938
	55.8002	52.3184	49.7408	48.1934	50.0977	55.1593	53.5024	53.6391	54.4701	54.721	55.3413	55.2957	55.9657					-3.48182	-6.05933	-7.6068	-5.70249	-0.640831	-2.29775	-2.16107	-1.33011	-1.07917	-0.458904	-0.504482	0.16551						Homogeneity	1	Heteroscedasticity	0
		51.6747	48.8072	48.4799	48.6345	56.5091	53.9534	53.0121	53.0501	54.2046	55.4809	55.9216	55.7735					-4.12551	-6.99303	-7.32023	-7.16565	0.708925	-1.84677	-2.78812	-2.7501	-1.59554	-0.319308	0.121412	-0.0267017					f-test	1DOF UNP	1DOF A	1DOF B	1DOF C	2DOF UNP	2DOF A1	2DOF A2	2DOF B1	2DOF B2	2DOF C1	2DOF C2	2DOF C3
		52.3184	49.0544	48.0665	50.0405	55.1582	56.4059	53.2889	54.0445	54.2958	55.333	55.2878	55.5922					-3.48182	-6.7458	-7.73373	-5.75964	-0.641958	0.605683	-2.51123	-1.75572	-1.50434	-0.467205	-0.512345	-0.207929					1DOF UNP		0	0	1	0	1	1	1	1	0	1	1
		51.042	47.1814	47.9571	49.2548	54.927	53.6063	54.2604	52.7592	54.7131	55.4857	54.7259	55.6699					-4.75822	-8.61877	-7.84305	-6.54542	-0.873161	-2.19389	-1.53976	-3.04095	-1.08711	-0.31449	-1.07426	-0.130242					1DOF A			1	1	0	0	0	0	0	0	0	0
		50.3576	47.9343	47.7199	49.2419	56.1293	53.889	54.9458	54.2651	54.3919	55.772	55.641	56.584					-5.44261	-7.86589	-8.08025	-6.5583	0.329132	-1.91118	-0.854411	-1.53509	-1.40828	-0.0282061	-0.159179	0.783848					1DOF B				1	0	0	0	0	0	0	0	0
	Subject 5	52.2996	51.8734	51.0181	50.5973	53.6091	52.9549	53.615	52.8088	53.5524	54.5225	51.2728	54.1555				Subject 5	-1.7125	-2.1387	-2.99406	-3.41481	-0.403053	-1.05725	-0.397128	-1.20331	-0.459701	0.510323	-2.73933	0.143412					1DOF C					0	0	0	0	0	0	1	1
	54.0121	52.0508	52.8124	51.3694	51.9285	55.3092	53.5507	53.7966	53.2295	54.5746	53.9833	52.5168	54.8916					-1.96131	-1.1997	-2.64273	-2.08366	1.29705	-0.461439	-0.215543	-0.782631	0.562437	-0.0288563	-1.49534	0.879435					2DOF UNP						0	0	0	0	1	0	0
		51.6838	51.3845	51.24	51.6437	54.1771	53.5793	53.7173	54.9719	52.9038	54.0685	52.4429	57.0057					-2.32839	-2.6276	-2.77212	-2.36845	0.164984	-0.432796	-0.29486	0.959724	-1.10834	0.056332	-1.56923	2.99358					2DOF A1							1	1	1	1	1	1
		52.2028	52.5157	51.8993	50.4966	54.3627	54.8132	55.0251	52.5184	54.3324	55.5404	55.3251	55.8007					-1.80937	-1.49642	-2.11287	-3.51551	0.350604	0.801032	1.01294	-1.49369	0.320303	1.5283	1.31297	1.78854					2DOF A2								1	1	0	1	1
		52.579	52.1488	51.9156	51.2363	52.8163	53.2658	53.7231	54.6176	53.0473	53.9159	52.4628	53.3347					-1.43313	-1.86334	-2.09658	-2.77586	-1.19582	-0.746317	-0.289046	0.605432	-0.964881	-0.0962363	-1.54935	-0.677388					2DOF B1									1	0	1	1
		52.927	52.4584	51.6528	51.5183	53.7984	53.0949	54.172	54.507	54.6526	54.1341	57.701	56.5033					-1.08518	-1.55373	-2.35933	-2.49384	-0.21377	-0.917249	0.159859	0.494893	0.640419	0.122013	3.68883	2.49113					2DOF B2										1	1	1
	Subject 6	52.0499	51.9349	51.1953	47.9244	53.0225	53.6484	53.8354	52.7924	51.6227	50.7723	50.2501	51.2794				Subject 6	-1.52468	-1.6397	-2.37931	-5.65015	-0.552053	0.0738432	0.260862	-0.78215	-1.95188	-2.80221	-3.32446	-2.29519					2DOF C1											0	0
	53.5746	52.8515	52.5143	52.2662	51.2498	53.9214	53.9869	54.4643	52.2347	53.8246	53.1824	52.3194	53.4844					-0.723033	-1.06031	-1.30831	-2.32471	0.34689	0.412348	0.889743	-1.33981	0.250004	-0.392184	-1.25515	-0.0901907					2DOF C2												1
		52.01	51.3075	50.1867	49.2026	53.5591	54.4278	54.7502	52.8602	54.6463	54.0879	52.461	54.3002					-1.56458	-2.26707	-3.38787	-4.37194	-0.015498	0.853255	1.17564	-0.714403	1.07178	0.513366	-1.1136	0.725593					2DOF C3
		52.8646	51.3015	49.7363	51.0595	53.6111	53.5445	55.2792	52.2223	54.0599	54.064	53.5476	52.7575					-0.709925	-2.27305	-3.83829	-2.51505	0.0365688	-0.0300489	1.70469	-1.35222	0.485333	0.489415	-0.0269113	-0.817097
		52.799	51.1938	50.6445	48.3191	52.9563	53.0363	53.6069	52.1983	53.4147	53.7682	52.8262	53.1886					-0.775582	-2.38077	-2.93002	-5.25546	-0.618285	-0.53825	0.0323314	-1.3763	-0.159884	0.193633	-0.7484	-0.385926					t-test	1DOF UNP	1DOF A	1DOF B	1DOF C	2DOF UNP	2DOF A1	2DOF A2	2DOF B1	2DOF B2	2DOF C1	2DOF C2	2DOF C3
		52.071	50.2726	50.1174	50.1392	54.3769	53.4846	53.4522	51.9496	54.3196	52.5086	54.9572	53.6671					-1.50353	-3.30196	-3.45712	-3.43532	0.802377	-0.0899476	-0.122378	-1.62494	0.745059	-1.06597	1.3826	0.0925769					1DOF UNP		0.0504699	2.95544e-08	6.23795e-12	2.54533e-08	2.47777e-07	5.01093e-10	2.99849e-06	1.00978e-11	9.74921e-10	9.88648e-08	1.37945e-13
	Subject 7	52.8761	52.5599	52.1012	50.6598	53.7131	56.4341	55.0229	55.949	55.4154	55.9882	56.3585	55.8209				Subject 7	-1.45642	-1.77265	-2.23136	-3.67277	-0.619473	2.10159	0.690323	1.61652	1.08289	1.65565	2.02598	1.48835					1DOF A			0.000722934	7.18326e-06	6.69454e-09	1.28282e-08	1.32516e-10	6.85439e-08	1.09755e-11	5.04386e-10	4.13707e-09	4.02931e-13
	54.3325	52.7114	53.2745	51.9215	51.522	53.279	56.0079	56.4749	55.8462	55.5865	55.5622	55.1562	56.6049					-1.62112	-1.05804	-2.41099	-2.81057	-1.05356	1.67537	2.14234	1.51372	1.25395	1.22965	0.82366	2.2724					1DOF B				0.281978	7.76488e-17	5.6041e-17	5.62252e-19	3.12445e-16	5.23185e-20	4.84682e-18	1.64592e-17	2.27007e-21
		52.9401	52.4246	51.3517	52.2258	54.6091	56.4214	55.4669	55.8871	56.4317	55.7654	55.7418	56.5076					-1.39243	-1.90794	-2.9808	-2.10669	0.276548	2.08889	1.13433	1.55458	2.09921	1.43284	1.40932	2.17507					1DOF C					2.69157e-21	1.02774e-21	9.55867e-24	9.66515e-21	6.97516e-25	1.04539e-22	1.31187e-22	5.51778e-28
		51.5914	52.2821	52.7932	51.7098	54.8891	55.444	56.1217	55.7467	55.7583	55.341	55.4209	55.4861					-2.74111	-2.05042	-1.53934	-2.6227	0.556529	1.11151	1.7892	1.41413	1.42582	1.00845	1.08841	1.1536					2DOF UNP						0.760995	0.0362734	0.889532	0.0025189	0.152635	0.337768	3.26554e-05
		52.307	52.6396	51.6613	51.6761	54.2834	55.9482	55.6433	55.9933	55.4598	55.2777	56.1056	55.8928					-2.02553	-1.6929	-2.67121	-2.65647	-0.049138	1.61563	1.3108	1.66081	1.12728	0.945201	1.77303	1.5603					2DOF A1							0.139615	0.725486	0.0265635	0.430904	0.561964	0.00112632
		52.4894	52.1849	50.9159	51.3302	55.2216	55.7361	55.7132	56.125	56.2257	54.4972	56.0866	56.1269					-1.84317	-2.14766	-3.41663	-3.00238	0.889094	1.40354	1.3807	1.79251	1.89314	0.164634	1.75404	1.79435					2DOF A2								0.0819849	0.471716	0.358694	0.423626	0.0637145
	Subject 8	48.3257	47.5984	43.2832	44.8346	48.8105	48.22	50.121	48.4426	50.7561	50.2991	49.7192	50.7832				Subject 8	-1.37411	-2.10143	-6.41664	-4.8652	-0.889308	-1.47978	0.421188	-1.25719	1.05622	0.599319	0.0193788	1.08336					2DOF B1									0.0149017	0.261147	0.37924	0.000661843
	49.6998	47.7951	47.3468	43.6506	44.0306	48.842	48.7009	49.4059	51.4631	52.3556	50.5513	50.5813	52.0457					-1.90474	-2.35306	-6.0492	-5.66921	-0.857873	-0.998955	-0.293883	1.76323	2.65582	0.85143	0.881448	2.34584					2DOF B2										0.0755945	0.139071	0.229978
		47.4627	46.6837	43.471	43.1066	48.8478	48.4703	51.6352	49.9022	52.1409	51.646	51.9408	52.452					-2.23715	-3.0161	-6.22878	-6.59322	-0.852017	-1.22955	1.9354	0.202345	2.44107	1.94616	2.24096	2.75213					2DOF C1											0.94821	0.00281305
		48.626	48.2543	43.0369	42.3004	50.1929	49.8863	50.5657	50.022	51.2006	50.921	50.0814	51.9816					-1.07383	-1.4455	-6.66298	-7.39947	0.493086	0.186441	0.865825	0.322177	1.50076	1.22114	0.381557	2.28178					2DOF C2												0.012527
		48.0893	48.0521	43.1221	42.1002	50.3287	49.1842	51.0373	52.4627	52.2302	51.2239	51.2424	52.0467					-1.61056	-1.64768	-6.57774	-7.5996	0.62884	-0.51566	1.33743	2.76285	2.53037	1.52404	1.54256	2.34683					2DOF C3
		48.9275	48.2209	44.1757	41.2312	51.1771	49.9543	51.1646	50.741	51.8634	51.7703	52.0324	52.6697					-0.772343	-1.47895	-5.52417	-8.46864	1.47727	0.254476	1.46482	1.04113	2.16357	2.07045	2.33261	2.96985
