# Supplementary material for: Effects of the degree of freedom and assistance characteristics of powered ankle-foot orthoses on gait stability
Source: PLoS One. 2020 Nov 10;15(11):e0242000. doi: 10.1371/journal.pone.0242000 (PMC7654833; doi:10.1371/journal.pone.0242000)
Supplement: S1 Table — Data for Table 1 is included in this file. (ZIP) [file pone.0242000.s002.zip › S1 Table.xlsx]

## Sheet: peak force
	PAM 1	Subject1	Subject2	Subject3	Subject4	Subject5	Subject6	Subject7	Subject8	Avg.	Std.
	1 DOF UNP
	1 DOF A	81.3547	67.988	61.7873	11.1409	43.9485	95.3829	65.7339	50.5013	59.7297	25.4737
	1 DOF B	104.119	106.356	118.671	62.0779	64.1272	110.426	92.6471	89.6667	93.5114	20.9204
	1 DOF C	141.564	160.565	147.646	97.6676	103.652	129.197	150.071	129.025	132.423	22.2851
	2 DOF UNP
	2 DOF A1	79.8234	46.5808	88.7455	69.4187	56.904	62.6064	26.3853	65.7891	62.0317	19.4013
	2 DOF A2	32.3777	2.39672	34.0799	22.9701	14.597	20.2333	2.97146	36.4872	20.7642	13.3979
	2 DOF B1	100.58	141.781	105.215	173.858	73.3255	110.655	99.3502	75.8454	110.076	33.4339
	2 DOF B2	52.151	48.2435	35.8981	138.086	20.7589	64.6775	77.6129	22.1498	57.4473	38.0426
	2 DOF C1	118.038	175.217	138.226	282.582	94.0168	142.211	114.526	70.9189	141.967	64.9889
	2 DOF C2	79.5687	112.231	99.9421	234.753	149.894	114.988	79.6074	47.6702	114.832	57.1137
	2 DOF C3	33.6811	75.7321	61.6121	207.667	122.941	99.5445	47.2717	14.9809	82.9289	61.245
	PAM 2	Subject1	Subject2	Subject3	Subject4	Subject5	Subject6	Subject7	Subject8	Avg.	Std.
	1 DOF UNP
	1 DOF A
	1 DOF B
	1 DOF C
	2 DOF UNP
	2 DOF A1
	2 DOF A2	74.559	118.516	58.9198	78.7765	68.3955	109.014	77.8355	46.2128	79.0287	24.1252
	2 DOF B1
	2 DOF B2	94.4148	113.775	83.9403	43.4407	88.8904	71.6527	43.1196	70.4267	76.2075	24.4544
	2 DOF C1
	2 DOF C2	87.5713	83.2064	71.3375	45.0085	45.8666	34.6654	57.9259	61.0943	60.8345	18.8737
	2 DOF C3	135.067	139.79	117.709	75.2732	93.9484	98.4603	108.112	90.0109	107.296	22.4137

## Sheet: assistance timing
	PAM 1	Subject1	Subject2	Subject3	Subject4	Subject5	Subject6	Subject7	Subject8	Avg.	Std.
	1 DOF UNP
	1 DOF A	23	24	20	8	25	15	29	26	21.25	6.79811
	1 DOF B	20	17	12	7	15	16	21	19	15.875	4.61171
	1 DOF C	14	12	10	6	18	11	13	13	12.125	3.44083
	2 DOF UNP
	2 DOF A1	17	18	17	19	36	15	36	14	21.5	9.08688
	2 DOF A2	13	15	16	18	25	18	33	13	18.875	6.87516
	2 DOF B1	15	13	15	14	21	16	19	24	17.125	3.83359
	2 DOF B2	23	13	24	11	18	18	12	21	17.5	5.04268
	2 DOF C1	13	8	13	5	16	16	21	20	14	5.50325
	2 DOF C2	16	5	14	7	10	18	25	21	14.5	6.90755
	2 DOF C3	31	9	18	8	12	16	26	22	17.75	8.18971
	PAM 2	Subject1	Subject2	Subject3	Subject4	Subject5	Subject6	Subject7	Subject8	Avg.	Std.
	1 DOF UNP
	1 DOF A
	1 DOF B
	1 DOF C
	2 DOF UNP
	2 DOF A1
	2 DOF A2	25	26	27	25	28	17	38	36	27.75	6.62786
	2 DOF B1
	2 DOF B2	22	22	23	21	20	18	32	27	23.125	4.42194
	2 DOF C1
	2 DOF C2	23	21	21	47	24	17	30	32	26.875	9.49342
	2 DOF C3	16	16	13	13	14	15	21	25	16.625	4.24054

## Sheet: onset timing
	PAM 1	Subject1	Subject2	Subject3	Subject4	Subject5	Subject6	Subject7	Subject8	Avg.	Std.
	1 DOF UNP
	1 DOF A	46	45	45	43	49	54	52	48	47.75	3.77018
	1 DOF B	46	42	51	41	35	54	48	51	46	6.32456
	1 DOF C	45	44	43	18	48	54	46	51	43.625	10.9927
	2 DOF UNP
	2 DOF A1	43	47	45	45	53	48	52	55	48.5	4.34248
	2 DOF A2	43	50	46	47	50	51	54	47	48.5	3.42261
	2 DOF B1	45	49	47	58	56	53	53	50	51.375	4.43807
	2 DOF B2	42	45	52	50	55	53	48	46	48.875	4.42194
	2 DOF C1	45	47	49	46	57	53	54	51	50.25	4.23421
	2 DOF C2	44	45	44	33	55	55	54	51	47.625	7.63334
	2 DOF C3	43	41	48	42	53	53	54	51	48.125	5.40998
	PAM 2	Subject1	Subject2	Subject3	Subject4	Subject5	Subject6	Subject7	Subject8	Avg.	Std.
	1 DOF UNP
	1 DOF A
	1 DOF B
	1 DOF C
	2 DOF UNP
	2 DOF A1
	2 DOF A2	42	50	46	52	53	51	53	50	49.625	3.81491
	2 DOF B1
	2 DOF B2	42	43	52	55	55	53	53	46	49.875	5.3569
	2 DOF C1
	2 DOF C2	44	40	42	45	44	56	54	52	47.125	5.98659
	2 DOF C3	45	45	48	47	54	53	54	51	49.625	3.85218
