# Supplementary material for: Effects of the degree of freedom and assistance characteristics of powered ankle-foot orthoses on gait stability
Source: PLoS One. 2020 Nov 10;15(11):e0242000. doi: 10.1371/journal.pone.0242000 (PMC7654833; doi:10.1371/journal.pone.0242000)
Supplement: S2 Table — Data for Table 3 and Fig 9 are included in this file. (ZIP) [file pone.0242000.s003.zip]

Archive with 1 entries (1 files):
- S2 Table.xlsx
