# Supplementary material for: Effects of the degree of freedom and assistance characteristics of powered ankle-foot orthoses on gait stability
Source: PLoS One. 2020 Nov 10;15(11):e0242000. doi: 10.1371/journal.pone.0242000 (PMC7654833; doi:10.1371/journal.pone.0242000)
Supplement: S2 Table — Data for Table 3 and Fig 9 are included in this file. (ZIP) [file pone.0242000.s003.zip › S2 Table.xlsx]

## Sheet: Correlation coefficient
		Subject1	Subject2	Subject3	Subject4	Subject5	Subject6	Subject7	Subject8		Avg.	R^2	Std.
	COP-Stabilo	-0.563653	-0.637983	-0.633724	-0.887179	-0.0800473	-0.77187	-0.855648	-0.660272		-0.636297	0.404874	0.252052
	COP-Stabilo(u)	-0.495459	-0.454051	-0.652915	-0.853064	-0.578373	-0.724915	-0.876129	-0.650856		-0.66072	0.436551	0.153288
	Power-Angle	0.840432	0.860905	0.753031	0.723358	0.562048	0.811904	0.627747	0.773589		0.744127	0.553725	0.10391
	Angle-COP	0.0994771	0.352726	0.571223	0.309314	0.00580639	0.102276	0.0956001	0.447661		0.24801	0.0615092	0.20151
	Power-COP (1)	-0.500997	-0.848206	-0.910392	-0.723534	-0.595845	-0.703072	-0.534134	-0.902664		-0.714856	0.511018	0.162156
	Power-COP (2)	0.127396	0.157751	0.0768551	0.484485	0.0903685	0.341248	-0.0941401	0.249913		0.179235	0.0321251	0.177556
		* all correlation coefficients were calculated base on the other sheets which names are "Stabilogram", "Eversion angle", "Average positive power", and "Average center of pressure"

## Sheet: Figure 9
	*Subject 2 data
	Stabilogram	COP		Stabilogram - COP									Eversion	Power		Eversion - Power									Eversion	COP		Eversion - COP									Power	COP		Power - COP
1DOF UNP	8.11231	51.4796		CC=	-0.454051	0.206162						2DOF UNP	1.95182	0		CC=	0.860905	0.741158						2DOF UNP	1.95182	50.99		CC=	0.352726	0.124415						1DOF UNP	0	51.4796		CC=	-0.848206	0.719454
	7.93063	50.3117											2.15939	0											2.15939	50.9615											0	50.3117
	5.36242	49.493											2.04409	0											2.04409	52.426											0	49.493
	5.68939	49.825											2.92807	0											2.92807	52.269											0	49.825
	5.42142	50.196											3.07978	0											3.07978	52.057											0	50.196
	6.05131	50.106											2.76669	0											2.76669	52.797											0	50.106
1DOF A	6.75574	49.5766										2DOF A1	2.16317	0										2DOF A1	2.16317	51.7405										1DOF A	0.0212932	49.5766
	6.12078	50.4189											1.21363	0											1.21363	52.1236											0.0248703	50.4189
	5.90946	50.314											0.8856	0											0.8856	51.08											0.0264324	50.314
	5.99827	49.392											1.30522	0											1.30522	52.241											0.0268243	49.392
	6.05918	49.711											0.956513	0											0.956513	50.705											0.0250811	49.711
	6.39053	48.797											1.54023	0											1.54023	51.447											0.0272703	48.797
1DOF B	7.18235	48.5531										2DOF A2	3.79575	0.0305284										2DOF A2	3.79575	52.504										1DOF B	0.0447257	48.5531
	6.71893	48.5233											3.80965	0.0237257											3.80965	51.9799											0.0538811	48.5233
	7.05809	48.009											3.74944	0.0224189											3.74944	52.321											0.038	48.009
	7.4294	46.847											3.8534	0.0249324											3.8534	51.326											0.043473	46.847
	6.59104	47.915											3.59967	0.0321757											3.59967	51.737											0.0451892	47.915
	6.8472	47.668											4.53535	0.0317568											4.53535	54.033											0.0532838	47.668
1DOF C	7.17234	47.0347										2DOF B1	2.10486	0										2DOF B1	2.10486	52.0579										1DOF C	0.0678581	47.0347
	7.03006	47.688											1.99844	0											1.99844	53.0664											0.0772	47.688
	7.12866	48.132											1.39274	0											1.39274	50.685											0.067973	48.132
	7.04514	47.279											1.11086	0											1.11086	53.355											0.0680405	47.279
	6.91926	47.274											0.728275	0											0.728275	51.917											0.0640676	47.274
	6.82785	48.386											1.43894	0											1.43894	51.442											0.0567703	48.386
2DOF UNP	6.99797	50.99										2DOF B2	3.17709	0.0266014										2DOF B2	3.17709	52.2241
	7.42719	50.9615											3.84569	0.0236176											3.84569	53.355
	6.91075	52.426											3.64441	0.0186486											3.64441	52.971
	6.75042	52.269											3.35861	0.0178784											3.35861	52.621
	6.66956	52.057											3.37515	0.0151892											3.37515	53.35
	6.43075	52.797											3.2008	0.0142297											3.2008	51.984
2DOF A1	6.53046	51.7405										2DOF C1	1.65151	0										2DOF C1	1.65151	51.9412
	6.34256	52.1236											2.14362	0											2.14362	51.9716
	6.27099	51.08											1.45863	0											1.45863	51.38
	6.43917	52.241											2.11208	0											2.11208	51.775
	5.8948	50.705											1.60329	0											1.60329	51.689
	6.37768	51.447											1.5079	0											1.5079	51.355
2DOF A2	6.13926	52.504										2DOF C2	3.02125	0.015023										2DOF C2	3.02125	50.273
	5.84135	51.9799											3.60185	0.0161905											3.60185	51.3432
	5.51849	52.321											2.93033	0.0135											2.93033	52.363
	6.02432	51.326											3.1193	0.0137027											3.1193	52.135
	5.66549	51.737											3.31871	0.0120405											3.31871	51.281
	5.67708	54.033											2.86703	0.0111892											2.86703	52.365
2DOF B1	6.40261	52.0579										2DOF C3	4.68012	0.031173										2DOF C3	4.68012	51.563
	6.45519	53.0664											4.60358	0.03415											4.60358	52.846
	5.9112	50.685											3.83376	0.0286486											3.83376	51.855
	6.49865	53.355											3.34161	0.0304595											3.34161	51.527
	6.29989	51.917											3.70664	0.0315676											3.70664	52.15
	6.74655	51.442											2.94982	0.0315676											2.94982	52.11
2DOF B2	6.3508	52.2241
	6.13783	53.355
	5.82176	52.971
	6.16328	52.621
	6.08473	53.35
	6.27005	51.984
2DOF C1	5.84852	51.9412
	6.0532	51.9716
	5.55045	51.38
	5.95367	51.775
	5.44612	51.689
	5.89164	51.355
2DOF C2	5.82785	50.273
	5.94947	51.3432
	5.75251	52.363
	5.87478	52.135
	5.83496	51.281
	5.86274	52.365
2DOF C3	6.0111	51.563
	5.73372	52.846
	5.30289	51.855
	5.31191	51.527
	5.55193	52.15
	5.69754	52.11
